# Supplementary material for: A National Spinal Muscular Atrophy Registry for Real-World Evidence
Source: Can J Neurol Sci. 2020 Nov;47(6):810–5. doi: 10.1017/cjn.2020.111 (PMC7656664; doi:10.1017/cjn.2020.111)
Supplement: Supplementary file 1 [file S0317167120001110sup.zip]

Archive with 2 entries (2 files):
- S0317167120001110sup001.pdf
- S0317167120001110sup002.docx
